# Supplementary material for: Steering from electrochemical denitrification to ammonia synthesis
Source: Nat Commun. 2023 Jan 7;14:112. doi: 10.1038/s41467-023-35785-w (PMC9825404; doi:10.1038/s41467-023-35785-w)
Supplement: Supplementary file 4 — Supplementary Dataset 2 [file 41467_2023_35785_MOESM4_ESM.xlsx]

## Sheet: Fig. 1
	Fig. 1a															Fig. 1b
	Cell	electrode	pH	[NO]	U vs RHE	J	FE(H2)	FE(N2)	FE(N2O)	FE(NH3)	FE(NH2OH)	Ref.				Cell	electrode	pH	[NO]	U vs RHE	J	FE(H2)	FE(N2)	FE(N2O)	FE(NH3)	FE(NH2OH)	Ref.
	H-cell	Pd	12.7	1	0.6	1.42857		0	82.1429	0	0	J. Am. Chem. Soc. 144, 1258-1266 (2022)				Flow-cell	Cu	12.7	0.25	0.22	10	0	2.8	2.8	86.2	0	J. Am. Chem. Soc. 144, 1258-1266 (2022)
			12.7	1	0.4	3.57143		18.8776	67.3469	27.551	0							12.7	0.25	0.1	50	0	3.3	0.9	88	2.3
			12.7	1	0.2	4.28571		20.9184	42.3469	28.5714	5.10204							12.7	0.25	-0.02	100	0	2.8	3.3	79.8	5.7
			12.7	1	0	5		27.0408	32.6531	31.6327	3.06122							12.7	0.25	-0.09	200	0	4.1	10.6	76	1
			12.7	1	-0.2	6.42857		13.7755	30.6122	31.8367	5.30612							12.7	0.25	-0.45	400	36.4	13.6	7	33	0.3
	Flow-cell		0.5	1	0.36955	10	0	3.5	84.5	0	0					Flow-cell		12.7	0.5	0.23	10	0	5.9	3.3	83.9	0	J. Am. Chem. Soc. 144, 1258-1266 (2022)
			0.5	1	0.28955	15	0	3.3	86.7	0	0							12.7	0.5	0.15	50	0	3.9	2.4	89.4	0
			0.5	1	0.15955	25	0	2	81.2	3.2	0							12.7	0.5	0.1	100	0	3.4	2	88.5	0
			0.5	1	0.01955	50	0.7	2.8	73.2	8.6	0							12.7	0.5	0.04	200	0	5.4	9	77.4	5.7
			0.5	1	-0.12045	100	4.7	2.4	45.4	25.3	15.3							12.7	0.5	-0.04	400	0	4.8	20	64.9	2.8
			14	1	0.7274	10	0	1.4	95.4	0	0					Flow-cell		12.7	1	0.25	10	0	5.3	11.9	71.9	0	J. Am. Chem. Soc. 144, 1258-1266 (2022)
			14	1	0.6474	15	0	4	91.6	0	0							12.7	1	0.2	50	0	5.7	7	78.9	0
			14	1	0.3274	25	0	5	91	0	0							12.7	1	0.13	100	0	4.7	4.3	81.2	1.2
			14	1	0.2274	50	0	14.1	76.3	0	6.9							12.7	1	0.08	200	0	4.3	6.1	83.5	2
			14	1	0.1174	100	0	27.1	53.5	0.4	12.9							12.7	1	0	400	0	5.9	15.1	60.5	4.2
			12.7	1	0.78	10	0	0	91.1	0	0					Flow-cell		14	1	0.2674	10	0	12.6	16.5	59.8	0	J. Am. Chem. Soc. 144, 1258-1266 (2022)
			12.7	1	0.3	50	0	1.2	91.4	2	0							14	1	0.2274	25	0	9.9	10.6	64.7	0
			12.7	1	0.08	100	0	15.1	57.2	7.7	14.2							14	1	0.2074	50	0	8.6	7.4	71.9	6
			12.7	1	0.04	200	0	21.5	48.5	13.1	9.1							14	1	0.1674	100	0	7.7	5	75	0
			12.7	1	-0.03	400	0.1	18.5	57.8	13.5	1.3
																Flow-cell		0.5	1	-0.12045	10	0	0	2.2	88.8	0	J. Am. Chem. Soc. 144, 1258-1266 (2022)
			12.7	0.5	0.7	10	0	0	96.5	0	0							0.5	1	-0.15045	25	0	2.8	1.2	92.7	0
			12.7	0.5	0.26	50	0	3.5	84.2	3.9	8.1							0.5	1	-0.21045	50	0	1.8	0.8	98	0
			12.7	0.5	0.05	100	0	7.7	48	12.5	28							0.5	1	-0.33045	100	0	0.7	1.4	97.9	0.8
			12.7	0.5	-0.04	200	0.2	11.4	36.6	26.2	17.3
			12.7	0.5	-0.12	400	1	8.7	60.6	19	4.3					H-cell		7	1	0.3		0	2.69	21.52	76.65		Angew. Chem., Int. Ed. Engl. 59, 9711-9718 (2020)
																		7	1	0		0	1.37	15.78	84.78
			12.7	0.25	0.72	10	0	0	96.7	0	0							7	1	-0.3		0	1	13.08	83.2
			12.7	0.25	0.08	50	0	6.7	41.2	9.5	37.4							7	1	-0.6		0	0.82	6.17	90.6
			12.7	0.25	-0.03	100	0.4	7.1	37.5	39.6	10.1							7	1	-0.9		0	0	3.89	93.54
			12.7	0.25	-0.23	200	2.6	3.9	61.8	26.3	0							7	1	-1.2		0	9.33	0	88
			12.7	0.25	-0.5	400	40.5	2.6	28	15.7	0
	Flow-cell	Ag	12.7	1	0.1	10	0	11.2	70.8	2.6	11.9	J. Am. Chem. Soc. 144, 1258-1266 (2022)
			12.7	1	-0.02	50	0	16.2	57.8	2.1	17.1
			12.7	1	-0.07	100	0	12.5	66.1	1.5	14.3
			12.7	1	-0.12	200	0	15.8	71.4	1.4	8.7
			12.7	1	-0.17	400	0.2	16.9	71.4	2.8	5.7
	H-cell		7	0.999	0.20507		0	0.3	102.22	0	0	ACS Energy Lett. 5, 3647-3656 (2020)
			7	0.999	0.1552		0	0.3	101.88	0	0
			7	0.999	0.10527		0	0.3	97.88	0	0
			7	0.999	0.05549		0	0.3	69.55	23.25	5.45
			7	0.999	-0.04276		0	0.3	35.73	50.17	13.94
			7	0.999	-0.14143		0	0.3	14.45	56.83	27.62
			7	0.999	-0.23843		0	0.3	4.45	57.55	40.45
			7	0.999	-0.33693		0	0.3	3.88	77.53	22.35
			7	0.999	-0.43527		6.73	0.3	2.35	92.55	0
			7	0.999	-0.53361		37.34	0.3	1.38	58.99	0
			7	0.999	-0.62383		64.5	0.3	1.23	35.41	0
			7	0.999	-0.71707		73.39	0.3	1.11	24.22	0
	Flow-cell	Pt	12.7	1	0.42	10	0	0	89.3	5.5	0	J. Am. Chem. Soc. 144, 1258-1266 (2022)
			12.7	1	0.11	50	0	10.3	52.6	18.4	8.9
			12.7	1	0.04	100	0	13.1	37.8	22.2	14.7
			12.7	1	-0.01	200	0	19.5	44.8	14.1	8.6
			12.7	1	-0.05	400	2	15.5	56.2	12.6	5.8
	Flow-cell	Ni	12.7	1	0.19	10	0	9.3	65	6.9	1.9	J. Am. Chem. Soc. 144, 1258-1266 (2022)
			12.7	1	0.09	50	0	16.2	43.3	12.7	16.2
			12.7	1	0.02	100	0	16	34.3	26.1	11.1
			12.7	1	-0.01	200	0	22.9	50.3	13.5	8.4
			12.7	1	-0.05	400	0	13.4	53.5	16.3	4.3
	Flow-cell	Co	12.7	1	0.2	10	0	10.9	67.9	8.6	0	J. Am. Chem. Soc. 144, 1258-1266 (2022)
			12.7	1	0.1	50	0	18.6	41.9	26.5	2.4
			12.7	1	0.04	100	0	16.9	36.8	29.9	5.6
			12.7	1	0.01	200	0	17.9	40.1	31.2	2.8
			12.7	1	-0.03	400	0	11.2	34.6	44.7	1.6
	Flow-cell	Fe	12.7	1	0.24	10	0	11.2	71.5	2.4	0	J. Am. Chem. Soc. 144, 1258-1266 (2022)
			12.7	1	0.09	50	0	23	53.3	1.9	17.2
			12.7	1	0	100	0	25.9	49.8	2	18.4
			12.7	1	-0.04	200	0	28	51.8	1.6	14.7
			12.7	1	-0.11	400	0	20.4	55.7	3.7	10.4

## Sheet: Fig. 3
	Fig. 3a						Fig. 3b							Fig. 3c							Fig. 3d
		(eV)						(eV)							(eV)							(eV)
	Metals	GadNOH*	GadOH*	-ΔGRPD			Metals	GadNOH*	GadtONNO*	-ΔGRPD				Metals	GadNOH*	GadNH2OH*	-ΔGRPD				Metals	GadNOH*	GadNH2OH*	-ΔGRPD
	Fe	-2.18	-3.71	0.0950729			Fe	-2.18	-2.36	0.156117				Fe	-2.18	-1.57	-0.378354				Fe	-2.18	-1.57	-0.56274
	Co	-1.5	-3.18	0.259278			Co	-1.5	-1.69	0.530121				Co	-1.5	-1.57	-0.0355318				Co	-1.5	-1.57	-0.568393
	Ni	-1.56	-3.1	0.285997			Ni	-1.56	-1.58	0.448574				Ni	-1.56	-1.67	-0.0649209				Ni	-1.56	-1.67	-0.669397
	Pt	-1.35	-2.14	0.493603			Pt	-1.35	-1.06	0.739992				Pt	-1.35	-1.89	0.0401109				Pt	-1.35	-1.89	-0.881234
	Pd	-1.26	-2.35	0.61073			Pd	-1.26	-1.05	0.862573				Pd	-1.26	-1.56	0.0843491				Pd	-1.26	-1.56	-0.551333
	Cu	-0.52	-2.93	0.313472			Cu	-0.52	-1.23	0.515357				Cu	-0.52	-1.45	0.465529				Cu	-0.52	-1.45	-0.446371
	Au	0.51	-1.83				Au	0.51	-0.1					Au	0.51	-1.17					Au	0.51	-1.17
	Ag	0.6	-2.42	-0.226395			Ag	0.6	-0.64	-0.226395				Ag	0.6	-1.04	-0.365253				Ag	0.6	-1.04	-0.365252

## Sheet: Fig. 4
	Fig. 4a						Fig. 4b							Fig. 4c							Fig. 4d
		Com.	Exp.					Com.	Exp.						Com.	Exp.						Com.	Exp.
	Metals	-ΔGRPD (eV)	JN2 (mA/cm2)	lnJ			Metals	-ΔGRPD (eV)	JN2O (mA/cm2)	lnJ				Metals	-ΔGRPD (eV)	JNH3 (mA/cm2)	lnJ				Metals	descriptor	ln(Jtotal)
	Fe	0.0950729	25.9	3.25424			Fe	0.156117	49.8	3.90801				Fe	-0.378354	2	0.693147				Fe	2.14034	4.60517
	Co	0.259278	40.5	3.7013			Co	0.530121	96.8	4.57265				Co	-0.0355318	86.5	4.46014				Co	2.38102	5.52146
	Ni	0.285997	34.505	3.5411			Ni	0.448574	75.375	4.32248				Ni	-0.0649209	29.6475	3.38938				Ni	2.3466	5.12098
	Pt	0.493603	23.6	3.16125			Pt	0.739992	60.4	4.10099				Pt	0.0401109	242	5.48894				Pt	2.46977	5.19296
	Pd	0.61073	32.76	3.48921			Pd	0.862573	78.12	4.35825				Pd	0.0843491	28.35	3.34463				Pd	2.58184	5.743
	Cu	0.313472	61.7448	4.12301			Cu	0.515357	167.981	5.12385				Cu	0.465529	41.5896	3.72785				Cu	2.65989	5.99146
	Ag	-0.226395	6.699	1.90196			Ag	-0.226395	26.1	3.26194				Ag	-0.365253	0.95265	-0.0485077				Ag	2.07246	3.77276

## Sheet: Fig. 6
	Fig. 6a								Fig. 6b									Fig. 6c
	E (V/A)	Gad-Gad(PZC) (eV)							URHE (V)		0.78	0.3	0.08	0.04	-0.03			pH		12.7	14	0.5	0	2	4	6	7	9	11
		NOH*	N*	N2O*	O*	OH*-bridge			ΔG (eV)	NO → NOH*	-0.483517	-0.963517	-1.18352	-1.22352	-1.29352			ΔG (eV)	NO → NOH*	-1.00837	-1.01681	-1.05662	-1.06352	-1.03827	-1.01921	-1.00634	-1.00223	-0.998656	-1.00127
	0.8	-0.206052	0.0202925	-0.173786	0.0493996	-0.0534596				NOH* → N*	-0.65859	-1.13859	-1.35859	-1.39859	-1.46859				NOH* → N*	-1.33677	-1.33377	-1.24683	-1.23859	-1.2694	-1.29447	-1.3138	-1.32131	-1.33204	-1.33704
	0.6	-0.137763	0.0174513	-0.113222	0.0404311	-0.0320669				N* + NO → N2O*	-0.662557	-0.650493	-0.695687	-0.707329	-0.73024				N* + NO → N2O*	-0.720026	-0.747369	-0.652896	-0.65745	-0.642685	-0.637124	-0.640766	-0.646039	-0.663486	-0.690137
	0.4	-0.0825957	0.0120343	-0.0501336	0.0262029	-0.0171943				N2O* → N2 + O*	-1.83189	-1.86422	-1.82604	-1.81552	-1.79446				N2O* → N2 + O*	-1.8039	-1.77849	-1.84441	-1.83843	-1.85872	-1.86939	-1.87044	-1.86736	-1.85399	-1.831
	0.2	-0.0363648	0.00617523	-0.0203658	0.00623549	-0.00603498				O* → OH*	0.393112	-0.0868875	-0.306888	-0.346888	-0.416888				O* → OH*-bridge	-0.142048	-0.145321	-0.172844	-0.176478	-0.163063	-0.152637	-0.145198	-0.142599	-0.139642	-0.139673
	0	0	0	0	0	0				OH* → H2O	-0.112295	-0.592295	-0.812295	-0.852295	-0.922295				OH* → H2O	-0.875019	-0.890476	-0.700577	-0.692295	-0.724887	-0.756053	-0.785792	-0.800126	-0.827724	-0.853896
	-0.2	0.0313362	-0.00564787	0.0106994	-0.0213045	0.00254429
	-0.4	0.0523608	-0.0137503	0.0112504	-0.027055	0.00110641				N* + NO → N2O	-0.923428	-0.898494	-0.884547	-0.881841	-0.876979				N* + NO → N2O	-0.879082	-0.873638	-0.920771	-0.922116	-0.916562	-0.910551	-0.904082	-0.900677	-0.893523	-0.885911
	-0.6	0.0668311	-0.0214272	-0.00224723	-0.0402564	-0.00454047
	-0.8	0.0654004	-0.0302714	-0.0430622	-0.0550528	-0.015968
																		Fig. 6d
																		pH		12.7	14	0.5
																		FE (%)	N2	7.5	17.4	2.4
																			N2O	76	70.5	83

## Sheet: Fig. 7
	Fig. 7a
	E (V/A)	Gad-Gad(PZC) (eV)
		NOH*	N*	N2O*	O*	OH*	NH*	NH2*
	0.8	-0.119428	0.0992058	-0.105148	0.108548	-0.168818	-0.0724477	-0.160113
	0.6	-0.0700774	0.0721121	-0.0620179	0.0791779	-0.123727	-0.0541283	-0.117001
	0.4	-0.0370365	0.0495942	-0.0317431	0.0530664	-0.0810383	-0.0333523	-0.0734576
	0.2	-0.0152355	0.0244379	-0.0130136	0.0254179	-0.041175	-0.0163468	-0.03444
	0	0	0	0	0	0	0	0
	-0.2	0.00526762	-0.0243118	0.00560168	-0.0257507	0.0371329	0.0153277	0.0342689
	-0.4	0.00095833	-0.0492836	0.00367162	-0.0537273	0.0721283	0.0284079	0.0629556
	-0.6	-0.00603965	-0.0688414	7.05e-06	-0.0733872	0.110075	0.0464001	0.0925942
	-0.8	-0.0273827	-0.0933542	-0.0189057	-0.0999248	0.134964	0.0564934	0.112677
	Fig. 7b										Fig. 7c								Fig. 7d
	URHE (V)	FE (%)									URHE (V)	NH3		N2O/N2					URHE (V)		0.3	0	-0.3	-0.6	-0.9	-1.2
		Com.			Exp.							θNOH*	θN*	θNOH*	θN*				DRC_N2	NO → NOH*	0	0	0	0	0	0
		N2	N2O	NH3	N2	N2O	NH3				0.3	0.604272	0.395725	0.830999	0.00342776					NOH* → N*	0.46	0.31	0.15	0.07	0.03	0.01
	0.3	0.00179916	20.5923	79.4059	2.69	21.52	76.65				0	0.374892	0.625108	0.77793	0.00726946					N* + NO → N2O*	0.46	0.69	0.85	0.93	0.97	0.99
	0	0.00111325	13.843	86.1559	1.37	15.78	84.78				-0.3	0.190637	0.809363	0.704603	0.0149162					N2O* → N2 + O*	1	1	1	1	1	1
	-0.3	0.000640211	7.98022	92.0191	1	13.08	83.2				-0.6	0.0846743	0.915325	0.606015	0.0290635
	-0.6	0.000333119	4.15334	95.8463	0.82	6.17	90.6				-0.9	0.0350582	0.964941	0.483207	0.0524989
	-0.9	0.000174742	2.17624	97.8236	0	3.89	93.54				-1.2	0.0107479	0.989252	0.349232	0.0859572
	-1.2	9.74892e-05	1.21714	98.7828	9.33	0	88
